# Supplementary material for: Triterpene and Caffeoylquinic Acid Constituents Contribute to the Cognitive-Enhancing, but Not Anxiolytic, Effects of a Water Extract of Centella asiatica in Aged Mice
Source: Nutrients. 2025 Oct 8;17(19):3171. doi: 10.3390/nu17193171 (PMC12526379; doi:10.3390/nu17193171)
Supplement: Supplementary file 1 [file nutrients-17-03171-s001.zip]

Archive with 1 entries (1 files):
- nutrients-3874554-supplementary.pdf
